# Supplementary material for: Chemical Chaperones Modulate the Formation of Metabolite Assemblies
Source: Int J Mol Sci. 2021 Aug 25;22(17):9172. doi: 10.3390/ijms22179172 (PMC8431448; doi:10.3390/ijms22179172)
Supplement: Supplementary file 1 [file ijms-22-09172-s001.zip]

Archive with 1 entries (1 files):
- ijms-1353965-supplementary.pdf
